# Supplementary material for: Early user experience and lessons learned using ultra-portable digital X-ray with computer-aided detection (DXR-CAD) products: A qualitative study from the perspective of healthcare providers
Source: PLoS One. 2023 Feb 24;18(2):e0277843. doi: 10.1371/journal.pone.0277843 (PMC9956045; doi:10.1371/journal.pone.0277843)
Supplement: S1 File — (ZIP) [file pone.0277843.s001.zip]

Archive with 3 entries (3 files):
- S1 interview topic list.docx
- S2 Table 1_Initial codes_Primary, secondary, and tertiary labels .docx
- S3 Table 2_Relevant CFIR concepts .docx
